# Supplementary material for: Comparative gene network analysis reveals drought resistance mechanisms in Aegilops tauschii genotypes
Source: Biochem Biophys Rep. 2026 Jun 8;47:102663. doi: 10.1016/j.bbrep.2026.102663 (PMC13261991; doi:10.1016/j.bbrep.2026.102663)
Supplement: Multimedia component 1 [file mmc1.xlsx]

## Sheet: XJ002
ID	log2FoldChange
AET4Gv20556900|AET4Gv20556900.2	22.3729
AET5Gv20327600|AET5Gv20327600.4	20.5778
AET5Gv20004000|AET5Gv20004000.1	9.53051
AET6Gv20941400|AET6Gv20941400.1	9.01477
AET2Gv21051600|AET2Gv21051600.2	8.58961
AET3Gv20937400|AET3Gv20937400.2	8.54165
AET5Gv21127600|AET5Gv21127600.4	8.5349
AET2Gv21070700|AET2Gv21070700.1	8.45915
AET5Gv20571900|AET5Gv20571900.1	8.44518
AET5Gv20866800|AET5Gv20866800.1	8.29688
AET1Gv20505600|AET1Gv20505600.2	8.27587
AET1Gv20943700|AET1Gv20943700.3	8.05904
AET2Gv20225300|AET2Gv20225300.1	8.03919
AET4Gv20761900|AET4Gv20761900.1	7.98614
AET3Gv20790500|AET3Gv20790500.8	7.97437
AET3Gv20937600|AET3Gv20937600.1	7.92549
AET3Gv20426200|AET3Gv20426200.1	7.8516
AET1Gv20218400|AET1Gv20218400.1	7.79725
AET2Gv20656500|AET2Gv20656500.2	7.54814
AET4Gv20681000|AET4Gv20681000.4	7.43293
AET3Gv20579200|AET3Gv20579200.1	7.37074
AET1Gv20590600|AET1Gv20590600.1	7.33492
AET2Gv20601400|AET2Gv20601400.1	7.27585
AET6Gv20786800|AET6Gv20786800.1	7.22355
AET3Gv20390400|AET3Gv20390400.1	7.19751
AET2Gv21234300|AET2Gv21234300.1	7.15736
AET6Gv20344800|AET6Gv20344800.4	7.15535
AET1Gv20879400|AET1Gv20879400.2	7.11187
AET1Gv20985000|AET1Gv20985000.1	7.09187
AET6Gv20647500|AET6Gv20647500.2	7.07996
AET7Gv20124900|AET7Gv20124900.3	7.06661
AET1Gv20557700|AET1Gv20557700.5	6.93573
AET1Gv20557700|AET1Gv20557700.6	6.93573
AET5Gv20393100|AET5Gv20393100.5	6.89668
AET3Gv20303300|AET3Gv20303300.2	6.89647
AET5Gv20874800|AET5Gv20874800.2	6.85917
AET5Gv20459300|AET5Gv20459300.1	6.78385
AET3Gv20937100|AET3Gv20937100.1	6.68242
AET4Gv20027600|AET4Gv20027600.2	6.62074
AET3Gv20226900|AET3Gv20226900.24	6.5464
AET3Gv20226900|AET3Gv20226900.8	6.5464
AET3Gv20226900|AET3Gv20226900.9	6.5464
AET6Gv20616400|AET6Gv20616400.1	6.48003
AET2Gv21023700|AET2Gv21023700.2	6.45075
AET1Gv20883200|AET1Gv20883200.1	6.4448
AET7Gv20033400|AET7Gv20033400.2	6.42297
AET4Gv20804800|AET4Gv20804800.4	6.40152
AET3Gv20685000|AET3Gv20685000.2	6.38025
AET4Gv20014300|AET4Gv20014300.1	6.37881
AET6Gv20738600|AET6Gv20738600.4	6.36797
AET1Gv20736900|AET1Gv20736900.1	6.16835
AET5Gv20439100|AET5Gv20439100.1	6.11463
AET4Gv20132600|AET4Gv20132600.5	6.11166
AET3Gv20277800|AET3Gv20277800.1	6.07898
AET2Gv20586100|AET2Gv20586100.3	6.07152
AET2Gv21172000|AET2Gv21172000.1	6.06186
AET2Gv20060200|AET2Gv20060200.1	6.03644
AET3Gv20248400|AET3Gv20248400.3	6.02197
AET4Gv20303300|AET4Gv20303300.15	5.99965
AET1Gv20982200|AET1Gv20982200.1	5.98105
AET4Gv20312300|AET4Gv20312300.1	5.92977
AET5Gv21106800|AET5Gv21106800.3	5.87103
AET1Gv20946700|AET1Gv20946700.1	5.85199
AET6Gv20626600|AET6Gv20626600.1	5.79787
AET4Gv20149100|AET4Gv20149100.2	5.76097
AET6Gv20078000|AET6Gv20078000.2	5.76096
AET5Gv20332100|AET5Gv20332100.1	5.73758
AET1Gv20482800|AET1Gv20482800.2	5.72951
AET1Gv20457500|AET1Gv20457500.1	5.7027
AET5Gv21237200|AET5Gv21237200.1	5.69331
AET4Gv20616400|AET4Gv20616400.8	5.66684
AET4Gv20149000|AET4Gv20149000.2	5.6484
AET6Gv20287200|AET6Gv20287200.1	5.59414
AET2Gv20184700|AET2Gv20184700.2	5.57982
AET3Gv20622600|AET3Gv20622600.1	5.53373
AET6Gv20051600|AET6Gv20051600.9	5.51701
AET4Gv20621700|AET4Gv20621700.5	5.49709
AET6Gv20866500|AET6Gv20866500.7	5.42819
AET5Gv21127200|AET5Gv21127200.1	5.38972
AET6Gv20014000|AET6Gv20014000.3	5.37741
AET6Gv20014000|AET6Gv20014000.7	5.37741
AET6Gv20998900|AET6Gv20998900.1	5.34187
AET2Gv20431800|AET2Gv20431800.6	5.28148
AET2Gv21170400|AET2Gv21170400.1	5.25338
AET4Gv20455300|AET4Gv20455300.1	5.23463
AET2Gv20846600|AET2Gv20846600.2	5.17968
AET2Gv20354700|AET2Gv20354700.1	5.16181
AET7Gv20164500|AET7Gv20164500.4	5.13908
AET3Gv20956900|AET3Gv20956900.1	5.13801
AET3Gv20066700|AET3Gv20066700.3	5.06552
AET5Gv21237700|AET5Gv21237700.1	5.03482
AET6Gv20864900|AET6Gv20864900.5	5.01326
AET5Gv21106500|AET5Gv21106500.2	5.00703
AET1Gv20548300|AET1Gv20548300.1	4.98296
AET1Gv20469900|AET1Gv20469900.1	4.96007
AET1Gv20740900|AET1Gv20740900.2	4.93929
AET5Gv20080800|AET5Gv20080800.1	4.93502
AET3Gv21186900|AET3Gv21186900.4	4.93305
AET5Gv21209900|AET5Gv21209900.1	4.90726
AET5Gv21209900|AET5Gv21209900.8	4.90726
AET2Gv20201700|AET2Gv20201700.3	4.89595
AET7Gv20462300|AET7Gv20462300.1	4.8829
AET2Gv20967800|AET2Gv20967800.1	4.86087
AET5Gv20535200|AET5Gv20535200.8	4.8187
AET2Gv20225500|AET2Gv20225500.2	4.79006
AET5Gv21214400|AET5Gv21214400.2	4.78758
AET4Gv20063800|AET4Gv20063800.1	4.76658
AET5Gv21082000|AET5Gv21082000.1	4.74955
AET6Gv20306900|AET6Gv20306900.4	4.72395
AET5Gv21105900|AET5Gv21105900.1	4.70279
AET5Gv20630100|AET5Gv20630100.1	4.70157
AET5Gv21237500|AET5Gv21237500.4	4.70094
AET1Gv20113100|AET1Gv20113100.1	4.69196
AET6Gv20783900|AET6Gv20783900.2	4.66964
AET3Gv20783900|AET3Gv20783900.5	4.6693
AET1Gv20485200|AET1Gv20485200.2	4.6425
AET1Gv20727500|AET1Gv20727500.11	4.61095
AET1Gv20727500|AET1Gv20727500.16	4.61095
AET2Gv20464200|AET2Gv20464200.1	4.58273
AET4Gv20120600|AET4Gv20120600.2	4.56592
AET5Gv20898000|AET5Gv20898000.2	4.50657
AET1Gv20883700|AET1Gv20883700.5	4.50606
AET1Gv20033000|AET1Gv20033000.1	4.49013
AET4Gv20086800|AET4Gv20086800.1	4.48466
AET4Gv20086800|AET4Gv20086800.2	4.48466
AET2Gv20881400|AET2Gv20881400.2	4.46436
AET5Gv20905400|AET5Gv20905400.3	4.46087
AET4Gv20104500|AET4Gv20104500.1	4.44972
AET1Gv20045700|AET1Gv20045700.1	4.44435
AET1Gv20643700|AET1Gv20643700.2	4.42131
AET4Gv20867400|AET4Gv20867400.1	4.41168
AET2Gv20640900|AET2Gv20640900.4	4.4018
AET3Gv21249100|AET3Gv21249100.3	4.39444
AET2Gv21001800|AET2Gv21001800.2	4.38844
AET1Gv20429100|AET1Gv20429100.3	4.3708
AET3Gv20563200|AET3Gv20563200.1	4.36761
AET5Gv20723600|AET5Gv20723600.1	4.34548
AET2Gv21046000|AET2Gv21046000.1	4.33259
AET6Gv20268800|AET6Gv20268800.1	4.32963
AET2Gv20869300|AET2Gv20869300.7	4.32841
AET2Gv20213500|AET2Gv20213500.1	4.30237
AET1Gv20617500|AET1Gv20617500.3	4.29619
AET5Gv20866700|AET5Gv20866700.1	4.28938
AET5Gv20372600|AET5Gv20372600.1	4.28933
AET6Gv20648300|AET6Gv20648300.1	4.28417
AET5Gv21003700|AET5Gv21003700.3	4.2829
AET7Gv20245200|AET7Gv20245200.27	4.26749
AET7Gv20245200|AET7Gv20245200.8	4.26749
AET4Gv20270000|AET4Gv20270000.1	4.26119
AET1Gv20472300|AET1Gv20472300.5	4.2477
AET4Gv20686200|AET4Gv20686200.1	4.23435
AET2Gv21170800|AET2Gv21170800.2	4.21609
AET2Gv21170800|AET2Gv21170800.3	4.21609
AET3Gv20864800|AET3Gv20864800.1	4.21414
AET4Gv20536900|AET4Gv20536900.5	4.21153
AET7Gv20646700|AET7Gv20646700.1	4.21092
AET6Gv20758100|AET6Gv20758100.1	4.15739
AET4Gv20160800|AET4Gv20160800.1	4.14958
AET1Gv20720700|AET1Gv20720700.2	4.14505
AET3Gv20709700|AET3Gv20709700.3	4.14133
AET7Gv20462600|AET7Gv20462600.1	4.13923
AET7Gv20291500|AET7Gv20291500.2	4.13365
AET3Gv20797000|AET3Gv20797000.15	4.10519
AET5Gv21105500|AET5Gv21105500.1	4.09331
AET5Gv21105500|AET5Gv21105500.4	4.09331
AET5Gv20457000|AET5Gv20457000.3	4.09196
AET1Gv20581000|AET1Gv20581000.2	4.06219
AET1Gv20605900|AET1Gv20605900.2	4.05964
AET2Gv21195700|AET2Gv21195700.1	4.05442
AET1Gv20749000|AET1Gv20749000.1	4.05337
AET2Gv20429800|AET2Gv20429800.1	4.05123
AET2Gv20624400|AET2Gv20624400.1	4.04808
AET4Gv20841800|AET4Gv20841800.5	4.03975
AET1Gv20203200|AET1Gv20203200.1	4.03727
AET5Gv20099800|AET5Gv20099800.2	4.02968
AET4Gv20583500|AET4Gv20583500.8	4.02919
AET2Gv21052100|AET2Gv21052100.1	4.01843
AET2Gv20969500|AET2Gv20969500.1	4.01388
AET6Gv20634400|AET6Gv20634400.1	4.01194
AET1Gv20945600|AET1Gv20945600.4	4.0116
AET5Gv20561300|AET5Gv20561300.2	4.00965
AET1Gv20192000|AET1Gv20192000.2	3.99763
AET2Gv20435900|AET2Gv20435900.1	3.97825
AET3Gv20341900|AET3Gv20341900.7	3.95112
AET1Gv20581900|AET1Gv20581900.6	3.94788
AET2Gv21180700|AET2Gv21180700.2	3.9337
AET4Gv20755100|AET4Gv20755100.3	3.9115
AET2Gv20178100|AET2Gv20178100.4	3.90105
AET6Gv20866400|AET6Gv20866400.3	3.88919
AET4Gv20485800|AET4Gv20485800.1	3.88783
AET1Gv20709000|AET1Gv20709000.4	3.87732
AET1Gv20655000|AET1Gv20655000.3	3.87519
AET3Gv20802200|AET3Gv20802200.2	3.87508
AET6Gv20428100|AET6Gv20428100.1	3.8706
AET3Gv20264200|AET3Gv20264200.2	3.86834
AET3Gv20077400|AET3Gv20077400.1	3.86543
AET3Gv20077400|AET3Gv20077400.3	3.86543
AET1Gv20934900|AET1Gv20934900.12	3.85138
AET7Gv20025000|AET7Gv20025000.1	3.84533
AET7Gv20486200|AET7Gv20486200.15	3.84277
AET5Gv21092400|AET5Gv21092400.1	3.83954
AET3Gv20674500|AET3Gv20674500.1	3.83941
AET3Gv20716200|AET3Gv20716200.1	3.83723
AET3Gv20716200|AET3Gv20716200.9	3.83723
AET4Gv20071200|AET4Gv20071200.5	3.81614
AET2Gv20381800|AET2Gv20381800.1	3.80823
AET2Gv20121400|AET2Gv20121400.3	3.80191
AET6Gv20120400|AET6Gv20120400.1	3.77092
AET1Gv20523900|AET1Gv20523900.2	3.76734
AET7Gv20517900|AET7Gv20517900.2	3.76238
AET5Gv21108200|AET5Gv21108200.3	3.75771
AET6Gv20777500|AET6Gv20777500.3	3.75551
AET5Gv20868500|AET5Gv20868500.1	3.74196
AET7Gv20300100|AET7Gv20300100.25	3.73422
AET7Gv20300100|AET7Gv20300100.29	3.73422
AET1Gv20588100|AET1Gv20588100.1	3.73286
AET4Gv20645300|AET4Gv20645300.2	3.73115
AET3Gv20824300|AET3Gv20824300.1	3.72444
AET6Gv20139900|AET6Gv20139900.4	3.71958
AET4Gv20057800|AET4Gv20057800.1	3.71766
AET1Gv20001700|AET1Gv20001700.1	3.7148
AET1Gv20001700|AET1Gv20001700.8	3.7148
AET0Gv20059000|AET0Gv20059000.1	3.71054
AET1Gv20711500|AET1Gv20711500.11	3.6954
AET1Gv20711500|AET1Gv20711500.5	3.6954
AET3Gv20918600|AET3Gv20918600.1	3.68987
AET5Gv20504900|AET5Gv20504900.2	3.68972
AET1Gv20929200|AET1Gv20929200.2	3.6891
AET1Gv20929200|AET1Gv20929200.3	3.6891
AET0Gv20050500|AET0Gv20050500.1	3.67827
AET1Gv21013500|AET1Gv21013500.4	3.66967
AET5Gv20504900|AET5Gv20504900.5	3.65706
AET5Gv20199500|AET5Gv20199500.1	3.64625
AET3Gv21238100|AET3Gv21238100.1	3.64409
AET0Gv20144000|AET0Gv20144000.2	3.63659
AET5Gv20161500|AET5Gv20161500.1	3.63474
AET7Gv20271600|AET7Gv20271600.1	3.62605
AET4Gv20113100|AET4Gv20113100.3	3.62294
AET1Gv20287700|AET1Gv20287700.1	3.62027
AET1Gv20566700|AET1Gv20566700.1	3.60924
AET4Gv20864300|AET4Gv20864300.2	3.60684
AET2Gv20867500|AET2Gv20867500.6	3.59202
AET5Gv20864900|AET5Gv20864900.4	3.58793
AET1Gv20166900|AET1Gv20166900.3	3.57803
AET6Gv20447700|AET6Gv20447700.25	3.57484
AET6Gv20447700|AET6Gv20447700.5	3.57484
AET6Gv20871600|AET6Gv20871600.2	3.5673
AET7Gv20454000|AET7Gv20454000.6	3.56687
AET5Gv20990000|AET5Gv20990000.5	3.56125
AET3Gv21181900|AET3Gv21181900.2	3.56016
AET4Gv20064300|AET4Gv20064300.1	3.54365
AET3Gv20875700|AET3Gv20875700.1	3.54132
AET5Gv20729400|AET5Gv20729400.1	3.54047
AET4Gv20540700|AET4Gv20540700.1	3.53987
AET4Gv20540700|AET4Gv20540700.9	3.53987
AET3Gv21259100|AET3Gv21259100.1	3.53934
AET1Gv20484800|AET1Gv20484800.1	3.53855
AET0Gv20056100|AET0Gv20056100.1	3.53272
AET2Gv21285800|AET2Gv21285800.1	3.52765
AET5Gv20820100|AET5Gv20820100.1	3.52624
AET2Gv20043100|AET2Gv20043100.7	3.52479
AET1Gv20544200|AET1Gv20544200.8	3.51707
AET1Gv20520800|AET1Gv20520800.1	3.51654
AET3Gv21053000|AET3Gv21053000.7	3.5153
AET3Gv21210700|AET3Gv21210700.1	3.50298
AET0Gv20057500|AET0Gv20057500.1	3.50217
AET0Gv20104500|AET0Gv20104500.1	3.4989
AET6Gv20823500|AET6Gv20823500.2	-3.49849
AET1Gv20533600|AET1Gv20533600.1	-3.53643
AET3Gv20893600|AET3Gv20893600.3	-3.57707
AET3Gv20893600|AET3Gv20893600.4	-3.57707
AET1Gv20715800|AET1Gv20715800.2	-3.57754
AET3Gv21146700|AET3Gv21146700.1	-3.58263
AET5Gv20896100|AET5Gv20896100.1	-3.58489
AET6Gv20160800|AET6Gv20160800.3	-3.59254
AET2Gv20939100|AET2Gv20939100.2	-3.60054
AET1Gv20295300|AET1Gv20295300.5	-3.60913
AET2Gv20667600|AET2Gv20667600.1	-3.61853
AET2Gv20794400|AET2Gv20794400.1	-3.63276
AET5Gv20649700|AET5Gv20649700.1	-3.63698
AET2Gv21139300|AET2Gv21139300.1	-3.65879
AET4Gv20137400|AET4Gv20137400.8	-3.66775
AET2Gv21277400|AET2Gv21277400.3	-3.67824
AET3Gv20043200|AET3Gv20043200.1	-3.68463
AET2Gv20002500|AET2Gv20002500.1	-3.70472
AET3Gv20207600|AET3Gv20207600.3	-3.70787
AET3Gv20207600|AET3Gv20207600.6	-3.70787
AET6Gv20305800|AET6Gv20305800.3	-3.70936
AET1Gv20983200|AET1Gv20983200.12	-3.72072
AET1Gv20993500|AET1Gv20993500.1	-3.72801
AET4Gv20560600|AET4Gv20560600.3	-3.74374
AET1Gv20018200|AET1Gv20018200.1	-3.75056
AET3Gv21235900|AET3Gv21235900.11	-3.75374
AET3Gv21235900|AET3Gv21235900.12	-3.75374
AET3Gv21235900|AET3Gv21235900.4	-3.75374
AET3Gv21235900|AET3Gv21235900.7	-3.75374
AET6Gv20942400|AET6Gv20942400.4	-3.76323
AET6Gv20942400|AET6Gv20942400.8	-3.76323
AET7Gv20434200|AET7Gv20434200.1	-3.77803
AET1Gv20529100|AET1Gv20529100.1	-3.79385
AET5Gv20526400|AET5Gv20526400.2	-3.8237
AET3Gv20861800|AET3Gv20861800.2	-3.82788
AET1Gv20140300|AET1Gv20140300.1	-3.83455
AET2Gv20985700|AET2Gv20985700.1	-3.86777
AET1Gv20663200|AET1Gv20663200.6	-3.87393
AET7Gv20106100|AET7Gv20106100.11	-3.89903
AET3Gv20420600|AET3Gv20420600.1	-3.92634
AET1Gv20365900|AET1Gv20365900.4	-3.93041
AET5Gv21088900|AET5Gv21088900.4	-3.95838
AET5Gv20431400|AET5Gv20431400.1	-3.99552
AET2Gv20792600|AET2Gv20792600.2	-3.99858
AET7Gv20498900|AET7Gv20498900.2	-4.01852
AET6Gv20717300|AET6Gv20717300.3	-4.05011
AET3Gv20849800|AET3Gv20849800.1	-4.08722
AET4Gv20685400|AET4Gv20685400.2	-4.09597
AET4Gv20451900|AET4Gv20451900.2	-4.10903
AET5Gv21021300|AET5Gv21021300.6	-4.11663
AET2Gv20888800|AET2Gv20888800.1	-4.12833
AET1Gv20866400|AET1Gv20866400.1	-4.1464
AET3Gv20596500|AET3Gv20596500.1	-4.15062
AET0Gv20058800|AET0Gv20058800.2	-4.17557
AET2Gv21279600|AET2Gv21279600.7	-4.21276
AET2Gv20384900|AET2Gv20384900.1	-4.29734
AET3Gv20637700|AET3Gv20637700.1	-4.32719
AET3Gv20669300|AET3Gv20669300.2	-4.32979
AET6Gv20029500|AET6Gv20029500.7	-4.36088
AET3Gv20657900|AET3Gv20657900.1	-4.36677
AET5Gv20272100|AET5Gv20272100.3	-4.43548
AET2Gv20246900|AET2Gv20246900.2	-4.63426
AET6Gv20571700|AET6Gv20571700.2	-4.84987
AET6Gv20695600|AET6Gv20695600.1	-4.85048
AET5Gv20573100|AET5Gv20573100.1	-4.86258
AET5Gv20721600|AET5Gv20721600.1	-4.88227
AET6Gv20978100|AET6Gv20978100.2	-4.93639
AET6Gv20143700|AET6Gv20143700.1	-5.05595
AET4Gv20568100|AET4Gv20568100.8	-5.13745
AET5Gv20721800|AET5Gv20721800.1	-5.22334
AET2Gv20581800|AET2Gv20581800.1	-5.31855
AET2Gv20946000|AET2Gv20946000.1	-5.33983
AET4Gv20445200|AET4Gv20445200.2	-5.458
AET4Gv20645400|AET4Gv20645400.5	-5.98328
AET7Gv20596300|AET7Gv20596300.2	-6.06207
AET5Gv20044400|AET5Gv20044400.5	-6.18273
AET5Gv20044400|AET5Gv20044400.6	-6.18273
AET2Gv20022900|AET2Gv20022900.1	-6.4424
AET4Gv20489300|AET4Gv20489300.1	-6.63638
AET1Gv20892400|AET1Gv20892400.2	-8.58226
AET5Gv20733300|AET5Gv20733300.1	-10.7803

## Sheet: XJ098
ID	log2FoldChange
AET4Gv20804800|AET4Gv20804800.1	12.4886
AET3Gv20937100|AET3Gv20937100.1	11.8748
AET1Gv20075900|AET1Gv20075900.1	10.966
AET5Gv21082000|AET5Gv21082000.1	10.5612
AET3Gv20790500|AET3Gv20790500.5	10.179
AET5Gv20820100|AET5Gv20820100.4	9.74865
AET3Gv20579200|AET3Gv20579200.1	9.31225
AET1Gv20557700|AET1Gv20557700.1	9.06869
AET3Gv20077400|AET3Gv20077400.3	8.75282
AET2Gv20640900|AET2Gv20640900.2	8.6081
AET4Gv20681000|AET4Gv20681000.1	8.41571
AET6Gv20941400|AET6Gv20941400.2	8.3675
AET1Gv20001700|AET1Gv20001700.1	8.26774
AET3Gv21139800|AET3Gv21139800.3	8.15676
AET4Gv20149100|AET4Gv20149100.2	8.14403
AET5Gv20721800|AET5Gv20721800.1	8.12051
AET4Gv20761900|AET4Gv20761900.2	8.08601
AET3Gv20799900|AET3Gv20799900.1	8.05311
AET7Gv20091100|AET7Gv20091100.2	7.9972
AET6Gv20287200|AET6Gv20287200.1	7.98662
AET6Gv20992100|AET6Gv20992100.1	7.98355
AET3Gv20401000|AET3Gv20401000.1	7.96811
AET7Gv20107600|AET7Gv20107600.2	7.93302
AET7Gv20634900|AET7Gv20634900.1	7.88115
AET2Gv20586100|AET2Gv20586100.1	7.85862
AET3Gv20066700|AET3Gv20066700.1	7.81966
AET1Gv20218400|AET1Gv20218400.1	7.79725
AET6Gv20201000|AET6Gv20201000.1	7.77612
AET2Gv20958800|AET2Gv20958800.5	7.76704
AET6Gv20027800|AET6Gv20027800.1	7.7109
AET4Gv20014300|AET4Gv20014300.1	7.69285
AET5Gv21237500|AET5Gv21237500.4	7.69172
AET4Gv20645400|AET4Gv20645400.3	7.67521
AET4Gv20717600|AET4Gv20717600.1	7.62206
AET5Gv20868500|AET5Gv20868500.3	7.51087
AET5Gv20650100|AET5Gv20650100.1	7.46719
AET1Gv20879400|AET1Gv20879400.1	7.44322
AET1Gv20946700|AET1Gv20946700.1	7.38793
AET6Gv20027600|AET6Gv20027600.2	7.32223
AET6Gv20647500|AET6Gv20647500.5	7.20491
AET5Gv20080800|AET5Gv20080800.2	7.13083
AET5Gv21237700|AET5Gv21237700.1	7.13026
AET2Gv21003800|AET2Gv21003800.3	7.11468
AET3Gv20043200|AET3Gv20043200.2	7.10685
AET4Gv20653800|AET4Gv20653800.2	7.09696
AET1Gv20557700|AET1Gv20557700.7	7.05703
AET5Gv20109300|AET5Gv20109300.1	7.03391
AET1Gv20945600|AET1Gv20945600.5	6.99296
AET4Gv20811000|AET4Gv20811000.3	6.91793
AET5Gv21105500|AET5Gv21105500.2	6.74272
AET6Gv20201300|AET6Gv20201300.1	6.73791
AET1Gv20505600|AET1Gv20505600.2	6.72739
AET2Gv20429800|AET2Gv20429800.2	6.71218
AET5Gv20874800|AET5Gv20874800.2	6.65412
AET2Gv20042300|AET2Gv20042300.7	6.6491
AET2Gv20465900|AET2Gv20465900.1	6.61738
AET6Gv20438800|AET6Gv20438800.1	6.61327
AET4Gv20489300|AET4Gv20489300.1	6.61143
AET3Gv20303300|AET3Gv20303300.3	6.58866
AET7Gv20049500|AET7Gv20049500.1	6.56127
AET3Gv20026200|AET3Gv20026200.1	6.53972
AET3Gv21181900|AET3Gv21181900.2	6.45142
AET6Gv20783900|AET6Gv20783900.1	6.44167
AET7Gv20116100|AET7Gv20116100.1	6.39289
AET6Gv20770200|AET6Gv20770200.1	6.37427
AET5Gv20332100|AET5Gv20332100.1	6.33367
AET4Gv20817200|AET4Gv20817200.1	6.33169
AET2Gv21003800|AET2Gv21003800.5	6.32815
AET2Gv20213500|AET2Gv20213500.1	6.32338
AET1Gv20709000|AET1Gv20709000.4	6.30113
AET3Gv20674500|AET3Gv20674500.1	6.28378
AET1Gv20736900|AET1Gv20736900.1	6.21383
AET6Gv20428100|AET6Gv20428100.3	6.20373
AET2Gv21089400|AET2Gv21089400.3	6.12288
AET4Gv20027600|AET4Gv20027600.3	6.07789
AET7Gv20596300|AET7Gv20596300.1	6.06659
AET6Gv20998900|AET6Gv20998900.1	5.94087
AET5Gv20898000|AET5Gv20898000.1	5.8466
AET1Gv20033000|AET1Gv20033000.1	5.80664
AET4Gv20593400|AET4Gv20593400.7	5.79842
AET4Gv20057800|AET4Gv20057800.1	5.76551
AET4Gv20303300|AET4Gv20303300.16	5.76131
AET5Gv20649700|AET5Gv20649700.1	5.75679
AET5Gv20070200|AET5Gv20070200.1	5.75272
AET2Gv21070700|AET2Gv21070700.1	5.73179
AET5Gv21021300|AET5Gv21021300.12	5.72153
AET3Gv20618000|AET3Gv20618000.3	5.71609
AET2Gv20178100|AET2Gv20178100.7	5.70799
AET4Gv20864300|AET4Gv20864300.1	5.67898
AET6Gv20305800|AET6Gv20305800.2	5.66364
AET1Gv20482800|AET1Gv20482800.2	5.6477
AET6Gv20120400|AET6Gv20120400.3	5.63785
AET1Gv20590600|AET1Gv20590600.3	5.6117
AET5Gv21106800|AET5Gv21106800.1	5.58902
AET1Gv20720700|AET1Gv20720700.5	5.55614
AET6Gv20708500|AET6Gv20708500.2	5.52009
AET5Gv20632100|AET5Gv20632100.1	5.51691
AET2Gv20464200|AET2Gv20464200.1	5.49159
AET1Gv20045700|AET1Gv20045700.1	5.4728
AET3Gv20989700|AET3Gv20989700.1	5.46399
AET6Gv20603400|AET6Gv20603400.1	5.43699
AET5Gv20906200|AET5Gv20906200.2	5.37881
AET3Gv20390400|AET3Gv20390400.1	5.36937
AET5Gv21105500|AET5Gv21105500.1	5.34856
AET7Gv20025400|AET7Gv20025400.1	5.3427
AET4Gv20761900|AET4Gv20761900.1	5.3396
AET2Gv20384900|AET2Gv20384900.1	5.3373
AET6Gv20844400|AET6Gv20844400.3	5.32967
AET6Gv20752400|AET6Gv20752400.1	5.31756
AET5Gv20800900|AET5Gv20800900.3	5.31642
AET4Gv20820500|AET4Gv20820500.1	5.30447
AET1Gv20796300|AET1Gv20796300.1	5.30288
AET1Gv20740900|AET1Gv20740900.1	5.27124
AET2Gv21195700|AET2Gv21195700.1	5.24312
AET7Gv20913600|AET7Gv20913600.1	5.21567
AET6Gv20990500|AET6Gv20990500.2	5.16859
AET7Gv20284100|AET7Gv20284100.1	5.16179
AET1Gv20883200|AET1Gv20883200.1	5.14227
AET3Gv20563200|AET3Gv20563200.1	5.1303
AET1Gv20113100|AET1Gv20113100.1	5.1293
AET5Gv21106100|AET5Gv21106100.1	5.11748
AET7Gv20051400|AET7Gv20051400.1	5.11663
AET2Gv20002900|AET2Gv20002900.2	5.07802
AET7Gv20291500|AET7Gv20291500.2	5.07175
AET6Gv20758100|AET6Gv20758100.1	5.06632
AET2Gv21023700|AET2Gv21023700.2	5.06236
AET6Gv20823500|AET6Gv20823500.1	5.0359
AET6Gv20301700|AET6Gv20301700.1	5.03408
AET5Gv20190900|AET5Gv20190900.13	5.02794
AET6Gv20647500|AET6Gv20647500.1	5.0182
AET2Gv20846600|AET2Gv20846600.5	4.99461
AET5Gv21221400|AET5Gv21221400.1	4.96748
AET2Gv20121400|AET2Gv20121400.2	4.94527
AET7Gv20417600|AET7Gv20417600.1	4.94292
AET4Gv20212900|AET4Gv20212900.3	4.92812
AET7Gv20913600|AET7Gv20913600.3	4.91835
AET3Gv20201400|AET3Gv20201400.3	4.89578
AET7Gv20639200|AET7Gv20639200.1	4.87088
AET3Gv20956900|AET3Gv20956900.1	4.85597
AET3Gv21199200|AET3Gv21199200.4	4.85121
AET5Gv20729200|AET5Gv20729200.1	4.83645
AET3Gv21141900|AET3Gv21141900.9	4.83562
AET7Gv20679200|AET7Gv20679200.1	4.81564
AET2Gv20792600|AET2Gv20792600.1	4.79646
AET1Gv20643700|AET1Gv20643700.3	4.78658
AET5Gv20608900|AET5Gv20608900.1	4.78479
AET1Gv20929200|AET1Gv20929200.4	4.76777
AET4Gv20536900|AET4Gv20536900.5	4.76679
AET7Gv20808000|AET7Gv20808000.1	4.76597
AET6Gv20626600|AET6Gv20626600.1	4.74776
AET1Gv20929200|AET1Gv20929200.3	4.73357
AET3Gv20596500|AET3Gv20596500.2	4.72087
AET6Gv20428100|AET6Gv20428100.2	4.71506
AET3Gv20937600|AET3Gv20937600.1	4.71181
AET2Gv20868600|AET2Gv20868600.5	4.70578
AET7Gv20985200|AET7Gv20985200.1	4.6827
AET2Gv20103800|AET2Gv20103800.1	4.67297
AET6Gv20904000|AET6Gv20904000.1	4.66747
AET2Gv20435900|AET2Gv20435900.2	4.64831
AET6Gv20649100|AET6Gv20649100.1	4.64731
AET4Gv20132600|AET4Gv20132600.3	4.64671
AET2Gv20893200|AET2Gv20893200.2	4.64011
AET6Gv20866400|AET6Gv20866400.4	4.63137
AET6Gv20738600|AET6Gv20738600.1	4.62899
AET5Gv21221400|AET5Gv21221400.2	4.61897
AET7Gv20164500|AET7Gv20164500.7	4.61439
AET5Gv21209900|AET5Gv21209900.10	4.60007
AET3Gv21249100|AET3Gv21249100.3	4.5979
AET2Gv20888800|AET2Gv20888800.1	4.59325
AET3Gv20802200|AET3Gv20802200.2	4.57124
AET1Gv20943700|AET1Gv20943700.3	4.56923
AET7Gv20848400|AET7Gv20848400.1	4.56849
AET4Gv20759800|AET4Gv20759800.1	4.49934
AET5Gv21105500|AET5Gv21105500.3	4.47546
AET4Gv20149000|AET4Gv20149000.3	4.47398
AET7Gv20271600|AET7Gv20271600.1	4.47233
AET5Gv21209900|AET5Gv21209900.7	4.46705
AET4Gv20270000|AET4Gv20270000.1	4.45954
AET1Gv20457500|AET1Gv20457500.1	4.45247
AET1Gv20548300|AET1Gv20548300.1	4.44882
AET2Gv21234300|AET2Gv21234300.1	4.44445
AET3Gv21049400|AET3Gv21049400.2	4.44389
AET5Gv20113200|AET5Gv20113200.4	4.42231
AET4Gv20071200|AET4Gv20071200.7	4.42045
AET5Gv20905400|AET5Gv20905400.14	4.41845
AET2Gv20722100|AET2Gv20722100.2	4.41744
AET1Gv20287700|AET1Gv20287700.7	4.41038
AET3Gv21142300|AET3Gv21142300.5	4.38996
AET6Gv20663900|AET6Gv20663900.1	4.38722
AET2Gv20881400|AET2Gv20881400.2	4.37228
AET2Gv21051300|AET2Gv21051300.1	4.34983
AET6Gv20780800|AET6Gv20780800.4	4.34872
AET5Gv21118200|AET5Gv21118200.5	4.33148
AET6Gv20900900|AET6Gv20900900.2	4.32765
AET6Gv20786800|AET6Gv20786800.1	4.32723
AET6Gv20606700|AET6Gv20606700.2	4.32572
AET1Gv20605900|AET1Gv20605900.1	4.30947
AET4Gv20867400|AET4Gv20867400.1	4.30106
AET1Gv20878900|AET1Gv20878900.12	4.29446
AET2Gv20431800|AET2Gv20431800.2	4.28634
AET7Gv20647700|AET7Gv20647700.4	4.28419
AET2Gv21279600|AET2Gv21279600.3	4.28336
AET2Gv20184700|AET2Gv20184700.2	4.27973
AET1Gv20001700|AET1Gv20001700.10	4.2734
AET7Gv20945800|AET7Gv20945800.1	4.25883
AET3Gv21186900|AET3Gv21186900.4	4.25415
AET5Gv20004100|AET5Gv20004100.1	4.24878
AET1Gv20166900|AET1Gv20166900.3	4.24276
AET3Gv20077400|AET3Gv20077400.2	4.23169
AET2Gv21051300|AET2Gv21051300.3	4.22244
AET2Gv20777100|AET2Gv20777100.13	4.21726
AET6Gv20616400|AET6Gv20616400.1	4.20005
AET2Gv20601400|AET2Gv20601400.1	4.19533
AET5Gv20993500|AET5Gv20993500.1	4.17622
AET1Gv20472300|AET1Gv20472300.3	4.17343
AET1Gv20643600|AET1Gv20643600.3	4.17232
AET5Gv21214400|AET5Gv21214400.1	4.1713
AET3Gv20622600|AET3Gv20622600.2	4.16455
AET1Gv20581900|AET1Gv20581900.1	4.15772
AET2Gv20722100|AET2Gv20722100.4	4.14909
AET2Gv20838100|AET2Gv20838100.2	4.14326
AET1Gv20581000|AET1Gv20581000.2	4.11548
AET3Gv20824300|AET3Gv20824300.1	4.11072
AET5Gv20431400|AET5Gv20431400.3	4.10831
AET2Gv20668900|AET2Gv20668900.14	4.10634
AET1Gv20982200|AET1Gv20982200.4	4.09546
AET4Gv20616400|AET4Gv20616400.12	4.09221
AET4Gv20312300|AET4Gv20312300.1	4.08943
AET6Gv20365000|AET6Gv20365000.1	4.08677
AET1Gv20174500|AET1Gv20174500.1	4.08029
AET7Gv20477700|AET7Gv20477700.3	4.08012
AET1Gv20617500|AET1Gv20617500.3	4.07956
AET6Gv20978100|AET6Gv20978100.1	4.07734
AET5Gv20721600|AET5Gv20721600.1	4.07281
AET5Gv20016200|AET5Gv20016200.1	4.0718
AET1Gv20872800|AET1Gv20872800.1	4.06695
AET2Gv20225300|AET2Gv20225300.1	4.0578
AET3Gv21062100|AET3Gv21062100.1	4.05229
AET6Gv20029500|AET6Gv20029500.7	4.03609
AET6Gv20698500|AET6Gv20698500.2	4.02873
AET1Gv20721600|AET1Gv20721600.1	4.02331
AET4Gv20102100|AET4Gv20102100.1	4.00915
AET5Gv20866700|AET5Gv20866700.2	4.00767
AET6Gv20168000|AET6Gv20168000.4	4.0019
AET6Gv20965000|AET6Gv20965000.1	3.99824
AET6Gv20268800|AET6Gv20268800.1	3.99545
AET7Gv20700800|AET7Gv20700800.1	-3.99867
AET6Gv20777500|AET6Gv20777500.1	-4.00483
AET6Gv20864900|AET6Gv20864900.5	-4.03976
AET2Gv20225500|AET2Gv20225500.2	-4.05658
AET6Gv20866500|AET6Gv20866500.1	-4.14219
AET6Gv20648300|AET6Gv20648300.2	-4.14317
AET5Gv20393100|AET5Gv20393100.10	-4.15108
AET7Gv20124900|AET7Gv20124900.1	-4.16218
AET2Gv20656500|AET2Gv20656500.1	-4.16548
AET5Gv20200500|AET5Gv20200500.1	-4.16614
AET5Gv20573100|AET5Gv20573100.2	-4.17445
AET5Gv21127600|AET5Gv21127600.2	-4.19298
AET5Gv20099800|AET5Gv20099800.1	-4.2071
AET5Gv20526400|AET5Gv20526400.2	-4.26648
AET6Gv20014000|AET6Gv20014000.6	-4.27238
AET6Gv20344800|AET6Gv20344800.2	-4.30326
AET2Gv21051600|AET2Gv21051600.2	-4.31415
AET4Gv20697000|AET4Gv20697000.1	-4.34909
AET5Gv21127200|AET5Gv21127200.9	-4.35989
AET5Gv20486900|AET5Gv20486900.1	-4.36753
AET3Gv20937400|AET3Gv20937400.2	-4.3693
AET4Gv20161600|AET4Gv20161600.4	-4.45714
AET3Gv20657900|AET3Gv20657900.4	-4.4592
AET3Gv20426200|AET3Gv20426200.2	-4.4674
AET4Gv20621700|AET4Gv20621700.6	-4.47539
AET4Gv20081300|AET4Gv20081300.1	-4.48031
AET1Gv20018200|AET1Gv20018200.1	-4.50522
AET2Gv20736300|AET2Gv20736300.3	-4.59139
AET5Gv20004000|AET5Gv20004000.2	-4.6921
AET4Gv20596200|AET4Gv20596200.1	-4.7479
AET5Gv21128200|AET5Gv21128200.4	-4.79975
AET1Gv20619900|AET1Gv20619900.1	-4.81251
AET2Gv20958700|AET2Gv20958700.2	-4.81931
AET2Gv21138700|AET2Gv21138700.1	-4.82021
AET6Gv20078000|AET6Gv20078000.2	-4.8763
AET5Gv21105900|AET5Gv21105900.1	-4.91071
AET3Gv21259100|AET3Gv21259100.1	-4.91285
AET5Gv20565800|AET5Gv20565800.1	-4.95792
AET6Gv20782900|AET6Gv20782900.1	-5.00448
AET1Gv20985000|AET1Gv20985000.1	-5.13431
AET3Gv20920500|AET3Gv20920500.1	-5.17186
AET7Gv20025000|AET7Gv20025000.2	-5.32527
AET4Gv20534500|AET4Gv20534500.1	-5.41525
AET6Gv20014000|AET6Gv20014000.1	-5.42092
AET5Gv20866800|AET5Gv20866800.1	-5.50093
AET6Gv20634400|AET6Gv20634400.3	-5.6319
AET3Gv20338300|AET3Gv20338300.3	-5.63359
AET7Gv21002000|AET7Gv21002000.1	-5.82687
AET2Gv21170400|AET2Gv21170400.1	-5.83188
AET2Gv21003800|AET2Gv21003800.1	-5.84858
AET2Gv21177700|AET2Gv21177700.1	-5.90103
AET2Gv20869300|AET2Gv20869300.4	-6.07325
AET5Gv20457000|AET5Gv20457000.3	-6.07891
AET5Gv20439100|AET5Gv20439100.1	-6.93897
AET1Gv20047500|AET1Gv20047500.1	-7.41611
AET7Gv20319400|AET7Gv20319400.1	-7.65789
AET7Gv20040700|AET7Gv20040700.1	-7.87717
AET4Gv20160800|AET4Gv20160800.2	-8.60378
AET7Gv20650700|AET7Gv20650700.1	-9.26862
AET1Gv20892400|AET1Gv20892400.1	-9.8561
AET1Gv20384000|AET1Gv20384000.1	-22.8783
